# Supplementary material for: Influence of Multimodal Emotional Stimulations on Brain Activity: An Electroencephalographic Study
Source: Sensors (Basel). 2023 May 16;23(10):4801. doi: 10.3390/s23104801 (PMC10221168; doi:10.3390/s23104801)
Supplement: Supplementary file 1 [file sensors-23-04801-s001.zip]

Archive with 1 entries (1 files):
- sensors-2384403-SI.pdf
